# Supplementary material for: Oxytocin facilitates social behavior of female rats via selective modulation of interneurons in the medial prefrontal cortex
Source: Nat Commun. 2026 Feb 20;17:1932. doi: 10.1038/s41467-026-68347-x (PMC12923783; doi:10.1038/s41467-026-68347-x)
Supplement: Supplementary file 6 — Source Data [file 41467_2026_68347_MOESM6_ESM.xlsx]

## Sheet: Fig1 B3
		# of neurons per region			normalised to area of regions			average per animal
animal #		ILC	Cgt+PrL		ILC	Cgt+PrL		ILC	Cgt+PrL
1		42	10		58.3333	2.47525		65.9722	2.72277
1		53	12		73.6111	2.9703		48.6111	1.81518
2		43	11		59.7222	2.72277		45.1389	0.866337
2		27	3		37.5	0.742574		43.75	1.23762
2		35	8		48.6111	1.9802		45.8333	0.866337
3		35	4		48.6111	0.990099
3		30	3		41.6667	0.742574
4		29	4		40.2778	0.990099
4		34	6		47.2222	1.48515
5		32	3		44.4444	0.742574
5		34	4		47.2222	0.990099

## Sheet: Fig1 C2
SON	PVN
180.433	110.305
245.838	48.9134
120.791	31.7327
71.267	49.9817
96.4232	15.5482
97.5148	54.0668

## Sheet: Fig1 C3
	SON						PVN
1	51.5872	39.0194	31.3443	40.4579	24.1137	30.7013	37.5132	13.6659	22.9853	16.7627	9.98031	20.3391
2/3	27.6502	26.1785	4.51259	4.02767	2.73783	17.1044	14.3702	3.96997	2.12809	7.53076	0.24197	4.54475
5/6	101.196	180.64	84.934	26.7814	69.5717	49.7091	58.422	31.2775	6.61931	25.6882	5.32592	29.183

## Sheet: FigS1 B2
Baseline	after Stim
-91.0661	194.171
-60.7233	69.0335
-86.8104	132.405
49.9962	-169.478
-88.4652	175.885
-126.577	200.242
-88.7665	133.416
-80.7422	200.978
-59.1502	152.438
-107.005	144.751

## Sheet: FigS1 B3
Baseline	after Stim
40.5634	-170.312
-52.1952	-18.7228
107.38	-179.064
82.0779	-201.008
-107.902	198.877
-82.7283	182.477
-3.82721	16.2756
-12.7867	129.238
4.37332	-17.6155
41.7575	-179.176

## Sheet: Fig2 A3
ACSF	Atosiban
194.171	-170.312
69.0335	-18.7228
132.405	-179.064
-169.478	-201.008
175.885	198.877
200.242	182.477
133.416	16.2756
200.978	129.238
152.438	-17.6155
144.751	-179.176

## Sheet: Fig2 B4
	OTp-ChR2
total	104	85	106	87	106	97	95	74	109
anogenital	0	18	34	7	13	6	17	4	47
non-anogenital	68	37	32	40	68	62	40	39	35
following	31	28	39	31	24	11	37	23	21
climbing	5	2	1	9	1	18	1	8	6
	OTp-Venus
total	48	57	41	53	54	23	54
anogenital	7	8	17	11	0	0	9
non-anogenital	37	30	15	28	28	13	24
following	2	12	6	10	17	9	19
climbing	2	7	3	4	9	1	2

## Sheet: Fig2 B5
OTp-Venus	OTp-ChR2
24	21
30	39
22	19
20	45
21	31
50	26
12	16
	15
	17

## Sheet: FigS2 A
DISTANCE MOVED(CM)	OT-ChR2 (BL),n=5		OT-Venus (BL),n=5			duration in center (s)	OT-ChR2 (BL)	OT-Venus (BL)
	1834.32		2009.65				28.6	15.8
	1905.25		1737.63				16.2	7.2
	2151.3		1717.63				3.2	4.8
	1809.76		1669.03				6.2	10
	1996.53		2953.61				24	25.4
velocity (cm/s)	OT-ChR2-(BL)		OT-Venus (BL)			entries to center	OT-ChR2 (BL)	OT-Venus (BL)
	6.18031		6.71673				17	11
	6.37207		5.81537				9	5
	7.17101		5.75998				6	8
	6.05272		5.59327				6	6
	6.66844		9.84538				14	14
Number of rearings	OT-ChR2 (BL)	OT-Venus (BL)				% in center	OTp-ChR2	OTp-Venus
	11	15					9.53333	5.26667
	11	18					5.4	2.4
	14	18					1.06667	1.6
	19	11					2.06667	3.33333
	10	10					8	8.46667

## Sheet: Fig3 A3
NeuN total	NeuN 2/3	NeuN/5/6	OTR+ total	OTR+ layer 2/3	OTR+ layer 5/6
3249	1670	1579	58	35	23
3177	1603	1574	40	27	13
3559	1787	1772	32	21	11
3254	1936	1318	41	25	16
3368	1782	1586	49	32	17
3539	1883	1656	35	26	9
4586	2020	2566	41	21	20
4248	1969	2279	21	15	6
2882	1435	1447	52	35	17
3278	1509	1769	48	31	17
2820	1354	1466	42	29	13
2761	1388	1373

[truncated: 31 more sheets: Fig3 B3, Fig3 B4, Fig3 B5, Fig3 B6_x0009_, Fig3 C3, Fig3 D2, Fig3 D3, FigS3 A, FigS3 F, Fig4 A4, Fig4 A5, Fig4 A6, Fig4 C4, FigS4 B4, FigS4 D, Fig5 B, Fig5 C, FigS5 A, FigS5 B, FigS5 C2 …]
